# Supplementary material for: Negative Dielectric Anisotropy Liquid Crystal with Improved Photo-Stability, Anti-Flicker, and Transmittance for 8K Display Applications
Source: Molecules. 2022 Oct 22;27(21):7150. doi: 10.3390/molecules27217150 (PMC9659119; doi:10.3390/molecules27217150)
Supplement: Supplementary file 1 [file molecules-27-07150-s001.zip]

Archive with 1 entries (1 files):
- molecules-1955117-supplementary.pdf
